# Supplementary material for: Early vs. Late Readmission following Percutaneous Coronary Intervention: Predictors and Impact on Long-Term Outcomes
Source: J Clin Med. 2023 Feb 20;12(4):1684. doi: 10.3390/jcm12041684 (PMC9958941; doi:10.3390/jcm12041684)
Supplement: Supplementary file 1 [file jcm-12-01684-s001.zip]

Archive with 1 entries (1 files):
- jcm-2110144-supplementary.pdf
